# Supplementary material for: Utility of a Modified Penlight‐Cover Test for Neurolocalization of Lesions Based on Visual Suppression of Nystagmus in Dogs and Cats With Vestibular Disease
Source: J Vet Intern Med. 2025 Jun 27;39(4):e70182. doi: 10.1111/jvim.70182 (PMC12204086; doi:10.1111/jvim.70182)
Supplement: Supplementary file 1 — Table S1. Clinical data of animals enrolled in the study. [file JVIM-39-e70182-s001.xlsx]

## Sheet: Sheet1
Age (months)	Species	Breed	Sex (M=male; F=female)	Time since vestibular signs noticed (hours)	Neuro-localisation from neurological examination alone	Presence of nystagmus before visual fixation is removed	Presence of nystagmus without visual fixation	Nystagmus characteristics (direction according to fast phase)	Change in BF (beats per 10 seconds)	Change in slow phase velocity (NI=Not Increased; I=Increased)	Central or peripheral localisation following MRI	Anatomical lesion localisation and side (if appropriate) following MRI	Diagnosis		* Test was repeated in these patients. BF change in these repeated tests shown in brackets.
															** Nystagmus was elicited in this test
6	Feline	Ragdoll cat	M	0 (vestibular signs only noted in consultation)	Central	Present	Present	Horizontal, left	-4	NI	Central	Cerebellum	FIP
72	Canine	Flat Coat retriever	F	48	Central	Present	Present	Horizontal, left	-4.2	NI	Central	Thalamus with compression of brainstem and cerebellum	Metastatic osteosarcoma
48	Canine	Chihuahua	M	168	Central	Present	Present	Horizontal, right	-1.5	NI	Central	Thalamus (right)	Necrotising meningioencephalitis
36	Canine	Cocker spaniel x Poodle	M	192	Central	Present	Present	Horizontal, left	-3 * (0)	NI	Central	Brainstem, cerebellum (left)	Neoplasia
48	Canine	King Charles Spaniel	F	6	Central	Present	Present	Rotatory, both directions	0 * (-2)	NI	Central	Thalamus (right)	Ischemic infarct
48	Canine	Maltese Terrier	M	24	Central	Absent	Absent	N/A	0	NI	Central	Cerebellum	Granulomatous meningoencephalitis
140	Canine	Lhasa Apso	F	40	Central	Absent	Absent	N/A	0	NI	Central	Cerebellum (right)	Ischaemic infarct
120	Canine	Labrador	F	96	Central	Absent	Absent	N/A	0	NI	Central	Brain	Lymphoma
103	Canine	English Springer Spaniel	F	120	Central	Absent	Absent	N/A	0	NI	Central	Brain	Idiopathic generalised tremor syndrome
72	Canine	Boxer	M	168	Central	Absent	Absent	N/A	0	NI	Central	Cerebellum	Meningioma
19	Canine	Lakeland Terrier	M	672	Central	Present	Present	Horizontal, left	0	NI	Central	Cerebellum, spinal cord	Neosporosis
64	Canine	French Bulldog	M	2160	Peripheral	Absent	Absent	N/A	0	NI	Central	Forebrain, cerebellum	Meningioencephalitis of unknown origin
106	Feline	Domestic Shorthair	M	24	Central	Absent	Absent	N/A	0	NI	Mixed/central	Inner/middle ear, brainstem (right)	Otitis media / interna with extension in brain
39	Canine	French Bulldog	M	72	Central	Absent	Absent	N/A	0	NI	Central	Brain	Meningioencephalitis of unknown origin
106	Canine	Lurcher	M	288	Central	Absent	Absent	N/A	0	NI	Central	Occipital lobe, cerebellum (right)	Neoplasia
5	Canine	Staffordshire Bull Terrier	F	3600	Central	Present	Present	Direction not recorded	1	NI	Central	Cerebellum	Cerebellar hypoplasia
109	Feline	Dometic short hair	M	24	Peripheral	Present	Present	Horizontal, right	-3	NI	Peripheral	N/A	Idiopathic vestibular syndrome
172	Canine	Labrador	M	24	Central- but possible unrelated pre-existing deficits	Present	Present	Mixed horizontal-rotatory, left	-2	NI	Peripheral	N/A	Idiopathic vestibular syndrome
156	Canine	Jack Russell Terrier	F	36	Peripheral	Absent	Absent	N/A	0 * (0)	NI	Peripheral	N/A	Idiopathic vestibular syndrome
138	Canine	Border Terrier	F	588	Peripheral	Absent	Absent	N/A	0	NI	Peripheral	Vestibulocochlear nerve (left)	Vestibulocochlear neuritis
60	Feline	Domestic Shorthair	M	1176	Peripheral	Absent	Absent	N/A	0	NI	Peripheral	N/A	Idiopathic vestibular syndrome
71	Canine	Flat coat retriever	M	0 (vestibular signs only noted in consultation)	Peripheral	Absent	Absent	N/A	0	NI	Peripheral	Middle/inner ear	Middle ear cholesteatoma
153	Canine	Cocker spaniel	F	96	Peripheral	Absent	Absent	N/A	0	NI	Peripheral	N/A	Idiopathic vestibular syndrome
96	Feline	Dometic short hair	F	168	Central	Absent	Absent	N/A	0	NI	Peripheral	Vestibulocochlear nerve (left)	Vestibulocochlear neuritis
84	Canine	Chihuahua	F	216	Central	Absent	Absent	N/A	0	NI	Peripheral	N/A	Idiopathic vestibular syndrome
163	Feline	Dometic short hair	M	1368	Peripheral	Absent	Absent	N/A	0	NI	Peripheral	N/A	Idiopathic vestibular syndrome
161	Feline	Dometic short hair	F	10	Peripheral	Present	Present	Horizontal, left	0 * (0)	NI	Peripheral	Middle/inner ear (worse on right)	Otits media / interna
92	Canine	Italian Spinone	F	720	Peripheral	Absent	Absent	N/A	0 * (0,0)	NI	Peripheral	N/A	Idiopathic vestibular syndrome
33	Canine	French Bulldog	M	72	Peripheral	Present	Present	Horizontal, left	1 * (0,0)	I	Peripheral	Middle/inner ear (right)	Otitis media / interna
7	Canine	French Bulldog	M	24	Peripheral	Present	Present	Horizontal, left	1	NI	Peripheral	Middle/inner ear (left)	Otitis media / interna
101	Canine	Cocker Spaniel	M	240	Peripheral	Present	Present	Horizontal, left	0 * (2)	NI	Peripheral	Vestibulocochlear nerve (right)	Vestibulocochlear neuritis
8	Canine	French Bulldog	M	240	Peripheral	Absent	Present*	Horizontal, left	0 * (3 **, 0)	NI	Peripheral	Vestibulocochlear nerve (right)	Vestibulocochlear neuritis
55	Canine	King Charles Spaniel	F	72	Peripheral	Present	Present	Mixed horizontal-rotatory, left	4 * (4,3,6)	I	Peripheral	Middle/inner ear (right)	Otitis media / interna
156	Canine	Jack Russell Terrier	M	18	Peripheral	Present	Present	Horizontal, right	4.3 * (2.9)	NI	Peripheral	N/A	Idiopathic vestibular syndrome
84	Canine	Golden Retriever	M	72	Peripheral	Present	Present	Rotatory, counterclockwise	15.7 * (17.1)	I	Peripheral	N/A	Idiopathic vestibular syndrome
108	Feline	Domestic Shorthair	M	144	Peripheral	Present	Present	Rotatory, clockwise	15.7 * (11.4)	I	Peripheral	Middle/inner ear	Otitis media / interna
3	Canine	Cocker Spaniel x Labrador	F	816	Peripheral	Absent	Present	Horizontal, left	18 **	I	Peripheral	N/A	Congenital vestibular syndrome
